# Supplementary material for: Methods Using Marine Aquatic Photoautotrophs along the Qatari Coastline to Remediate Oil and Gas Industrial Water
Source: Toxics. 2024 Aug 24;12(9):625. doi: 10.3390/toxics12090625 (PMC11435476; doi:10.3390/toxics12090625)
Supplement: Supplementary file 1 [file toxics-12-00625-s001.zip]

Archive with 7 entries (7 files):
- Figure S1.pdf
- Figure S2.pdf
- Figure S3.pdf
- Table S1.pdf
- Table S2.pdf
- Table S3,.pdf
- Table S4.pdf
